# Supplementary material for: Turkish Translation, Cross-Cultural Adaptation, Validity, and Reliability of the Physical Activity and Social Support Scale (PASSS) in Physically Active Healthy Adults
Source: Healthcare (Basel). 2025 Jun 5;13(11):1343. doi: 10.3390/healthcare13111343 (PMC12154235; doi:10.3390/healthcare13111343)
Supplement: Supplementary file 1 [file healthcare-13-01343-s001.zip]

Archive with 1 entries (1 files):
- healthcare-3558096-supplementary.pdf
